# Supplementary material for: Relative expression analysis of light‐harvesting genes in the freshwater alga Lympha mucosa (Batrachospermales, Rhodophyta)
Source: J Phycol. 2020 Feb 10;56(2):540–8. doi: 10.1111/jpy.12967 (PMC9290634; doi:10.1111/jpy.12967)
Supplement: Supplementary file 4 — Table S2. Raw Cq data for all gene targets analyzed with RT‐qPCR. Columns contain, from left to right: Well (location on 96‐well PCR plate), Fluor (fluorescent dye used), Content (sample replicate number), Target (gene target), Sample, Threshold Cycle (raw Cq), C(t) Mean (average of technical replicates for a sample), C(t) Std. Dev., Instrument. [file JPY-56-540-s005.xlsx]

## Sheet: Master
Table S2. Raw Cq data for all gene targets analyzed with RT-qPCR. Columns contain, from left to right: Well ( location on 96-well PCR plate), Fluor (fluorescent dye used), Content (sample replicate number), Target (gene target), Sample, Threshold Cycle (raw Cq), C(t) mean (average of technical replicates for a sample), C(t) Std. Dev., Instrument.
	Well	Fluor	Content	Target	Sample	Threshold Cycle ( C(t) )	C(t) Mean	C(t) Std. Dev	Instrument
	A02	SYBR	Unkn-01	cpcA	JREN41	29.95	28.8	1.629	Bio-rad
	A03	SYBR	Unkn-01	cpcA	JREN41	27.64	28.8	1.629	Bio-rad
	A04	SYBR	Unkn-02	cpcA	JREN31	27	26.68	0.291	Bio-rad
	A05	SYBR	Unkn-02	cpcA	JREN31	26.59	26.68	0.291	Bio-rad
	A06	SYBR	Unkn-02	cpcA	JREN31	26.44	26.68	0.291	Bio-rad
	A07	SYBR	Unkn-03	cpcA	JREN35	23.13	23.38	0.252	Bio-rad
	A08	SYBR	Unkn-03	cpcA	JREN35	23.38	23.38	0.252	Bio-rad
	A09	SYBR	Unkn-03	cpcA	JREN35	23.63	23.38	0.252	Bio-rad
	A10	SYBR	Unkn-04	cpcA	JREN27	25.45	25.4	0.065	Bio-rad
	A11	SYBR	Unkn-04	cpcA	JREN27	25.33	25.4	0.065	Bio-rad
	A12	SYBR	Unkn-04	cpcA	JREN27	25.44	25.4	0.065	Bio-rad
	B01	SYBR	Unkn-05	cpcA	JREN45	29.82	29.1	0.937	Bio-rad
	B02	SYBR	Unkn-05	cpcA	JREN45	29.44	29.1	0.937	Bio-rad
	B03	SYBR	Unkn-05	cpcA	JREN45	28.04	29.1	0.937	Bio-rad
	B04	SYBR	Unkn-06	cpcA	JREN30	25.18	25.43	0.221	Bio-rad
	B05	SYBR	Unkn-06	cpcA	JREN30	25.54	25.43	0.221	Bio-rad
	B06	SYBR	Unkn-06	cpcA	JREN30	25.58	25.43	0.221	Bio-rad
	B07	SYBR	Unkn-07	cpcA	JREN51	27.26	27.38	0.108	Bio-rad
	B08	SYBR	Unkn-07	cpcA	JREN51	27.47	27.38	0.108	Bio-rad
	B09	SYBR	Unkn-07	cpcA	JREN51	27.41	27.38	0.108	Bio-rad
	B10	SYBR	Unkn-08	cpcA	JREN39	23.8	23.64	0.134	Bio-rad
	B11	SYBR	Unkn-08	cpcA	JREN39	23.55	23.64	0.134	Bio-rad
	B12	SYBR	Unkn-08	cpcA	JREN39	23.58	23.64	0.134	Bio-rad
	C02	SYBR	Unkn-09	cpcA	JREN36	25.41	25.35	0.085	Bio-rad
	C03	SYBR	Unkn-09	cpcA	JREN36	25.28	25.35	0.085	Bio-rad
	C04	SYBR	Unkn-10	cpcA	JREN43	22.22	22.41	0.185	Bio-rad
	C05	SYBR	Unkn-10	cpcA	JREN43	22.59	22.41	0.185	Bio-rad
	C06	SYBR	Unkn-10	cpcA	JREN43	22.43	22.41	0.185	Bio-rad
	C07	SYBR	Unkn-11	cpcA	JREN40	23.05	23.17	0.112	Bio-rad
	C08	SYBR	Unkn-11	cpcA	JREN40	23.22	23.17	0.112	Bio-rad
	C09	SYBR	Unkn-11	cpcA	JREN40	23.26	23.17	0.112	Bio-rad
	C10	SYBR	Unkn-12	cpcA	JREN34	24.84	24.1	0.646	Bio-rad
	C11	SYBR	Unkn-12	cpcA	JREN34	23.63	24.1	0.646	Bio-rad
	C12	SYBR	Unkn-12	cpcA	JREN34	23.84	24.1	0.646	Bio-rad
	E01	SYBR	Unkn-25	cpeA	JREN51	26.98	26.97	0.021	Agilent
	E02	SYBR	Unkn-25	cpeA	JREN51	26.95	26.97	0.021	Agilent
	E03	SYBR	Unkn-26	cpeA	JREN39	24.76	24.79	0.035	Agilent
	E04	SYBR	Unkn-26	cpeA	JREN39	24.81	24.79	0.035	Agilent
	E05	SYBR	Unkn-27	cpeA	JREN36	25.99	25.92	0.092	Agilent
	E06	SYBR	Unkn-27	cpeA	JREN36	25.86	25.92	0.092	Agilent
	E07	SYBR	Unkn-28	cpeA	JREN43	24.21	24.26	0.071	Agilent
	E08	SYBR	Unkn-28	cpeA	JREN43	24.31	24.26	0.071	Agilent
	E09	SYBR	Unkn-29	cpeA	JREN40	24.77	24.78	0.014	Agilent
	E10	SYBR	Unkn-29	cpeA	JREN40	24.79	24.78	0.014	Agilent
	E11	SYBR	Unkn-30	cpeA	JREN34	25.37	25.44	0.106	Agilent
	E12	SYBR	Unkn-30	cpeA	JREN34	25.52	25.44	0.106	Agilent
	E01	SYBR	Unkn-09	cpeA	JREN31	26.11	26.17	0.089	Bio-rad
	E02	SYBR	Unkn-09	cpeA	JREN31	26.23	26.17	0.089	Bio-rad
	E04	SYBR	Unkn-10	cpeA	JREN45	26.63	26.63	0.038	Bio-rad
	E05	SYBR	Unkn-10	cpeA	JREN45	26.67	26.63	0.038	Bio-rad
	E06	SYBR	Unkn-10	cpeA	JREN45	26.59	26.63	0.038	Bio-rad
	G01	SYBR	Unkn-19	cpeA	JREN41	23.32	23.64	0.453	Bio-rad
	G02	SYBR	Unkn-19	cpeA	JREN41	23.96	23.64	0.453	Bio-rad
	G05	SYBR	Unkn-21	cpeA	JREN35	22.61	22.8	0.269	Bio-rad
	G06	SYBR	Unkn-21	cpeA	JREN35	22.99	22.8	0.269	Bio-rad
	G07	SYBR	Unkn-22	cpeA	JREN27	23.89	23.61	0.396	Bio-rad
	G08	SYBR	Unkn-22	cpeA	JREN27	23.33	23.61	0.396	Bio-rad
	G11	SYBR	Unkn-24	cpeA	JREN30	23.04	22.81	0.325	Bio-rad
	G12	SYBR	Unkn-24	cpeA	JREN30	22.58	22.81	0.325	Bio-rad
	E07	SYBR	Unkn-11	petF	JREN43	22.01	22.03	0.041	Bio-rad
	E08	SYBR	Unkn-11	petF	JREN43	22.07	22.03	0.041	Bio-rad
	E09	SYBR	Unkn-11	petF	JREN43	22	22.03	0.041	Bio-rad
	E10	SYBR	Unkn-12	petF	JREN41	24.49	24.91	0.697	Bio-rad
	E11	SYBR	Unkn-12	petF	JREN41	24.53	24.91	0.697	Bio-rad
	E12	SYBR	Unkn-12	petF	JREN41	25.71	24.91	0.697	Bio-rad
	F01	SYBR	Unkn-13	petF	JREN31	26.6	26.46	0.617	Bio-rad
	F02	SYBR	Unkn-13	petF	JREN31	27	26.46	0.617	Bio-rad
	F03	SYBR	Unkn-13	petF	JREN31	25.79	26.46	0.617	Bio-rad
	F04	SYBR	Unkn-14	petF	JREN35	22.64	22.65	0.04	Bio-rad
	F05	SYBR	Unkn-14	petF	JREN35	22.61	22.65	0.04	Bio-rad
	F06	SYBR	Unkn-14	petF	JREN35	22.69	22.65	0.04	Bio-rad
	F07	SYBR	Unkn-15	petF	JREN27	23.27	23.52	0.216	Bio-rad
	F08	SYBR	Unkn-15	petF	JREN27	23.62	23.52	0.216	Bio-rad
	F09	SYBR	Unkn-15	petF	JREN27	23.66	23.52	0.216	Bio-rad
	F01	SYBR	Unkn-31	petF	JREN51	26.38	26.4	0.028	Agilent
	F02	SYBR	Unkn-31	petF	JREN51	26.42	26.4	0.028	Agilent
	F03	SYBR	Unkn-32	petF	JREN39	24.64	24.71	0.085	Agilent
	F04	SYBR	Unkn-32	petF	JREN39	24.76	24.71	0.085	Agilent
	F05	SYBR	Unkn-33	petF	JREN36	25.63	25.66	0.028	Agilent
	F06	SYBR	Unkn-33	petF	JREN36	25.67	25.66	0.028	Agilent
	F09	SYBR	Unkn-35	petF	JREN40	24.67	24.72	0.057	Agilent
	F10	SYBR	Unkn-35	petF	JREN40	24.75	24.71	0.057	Agilent
	F11	SYBR	Unkn-36	petF	JREN34	25.33	25.31	0.042	Agilent
	F12	SYBR	Unkn-36	petF	JREN34	25.27	25.31	0.042	Agilent
	F09	SYBR	Unkn-35	petF	JREN45	24.49	24.61	0.17	Bio-rad
	F10	SYBR	Unkn-35	petF	JREN45	24.73	24.61	0.17	Bio-rad
	F11	SYBR	Unkn-36	petF	JREN30	24.31	24.77	0.643	Bio-rad
	F12	SYBR	Unkn-36	petF	JREN30	25.22	24.77	0.643	Bio-rad
	C01	SYBR	Unkn-1	psaA	JREN51	28.38	28.47	0.398	Bio-rad
	C02	SYBR	Unkn-1	psaA	JREN51	28.12	28.47	0.398	Bio-rad
	C03	SYBR	Unkn-1	psaA	JREN51	28.9	28.47	0.398	Bio-rad
	D01	SYBR	Unkn-5	psaA	JREN31	27.27	26.8	0.759	Bio-rad
	D02	SYBR	Unkn-5	psaA	JREN31	27.21	26.8	0.759	Bio-rad
	D03	SYBR	Unkn-5	psaA	JREN31	25.93	26.8	0.759	Bio-rad
	D04	SYBR	Unkn-6	psaA	JREN35	23.07	23.21	0.141	Bio-rad
	D05	SYBR	Unkn-6	psaA	JREN35	23.19	23.21	0.141	Bio-rad
	D06	SYBR	Unkn-6	psaA	JREN35	23.35	23.21	0.141	Bio-rad
	D07	SYBR	Unkn-7	psaA	JREN45	24.06	24.17	0.202	Bio-rad
	D08	SYBR	Unkn-7	psaA	JREN45	24.4	24.17	0.202	Bio-rad
	D09	SYBR	Unkn-7	psaA	JREN45	24.04	24.17	0.202	Bio-rad
	C05	SYBR	Unkn-2	psaA	JREN39	26.44	26.63	0.269	Bio-rad
	C06	SYBR	Unkn-2	psaA	JREN39	26.82	26.63	0.269	Bio-rad
	C07	SYBR	Unkn-3	psaA	JREN36	28.65	28.38	0.382	Bio-rad
	C08	SYBR	Unkn-3	psaA	JREN36	28.11	28.38	0.382	Bio-rad
	C07	SYBR	Unkn-16	psaA	JREN43	25.97	26.12	0.212	Agilent
	C08	SYBR	Unkn-16	psaA	JREN43	26.27	26.12	0.212	Agilent
	C09	SYBR	Unkn-17	psaA	JREN40	26.65	26.91	0.368	Agilent
	C10	SYBR	Unkn-17	psaA	JREN40	27.17	26.91	0.368	Agilent
	C11	SYBR	Unkn-18	psaA	JREN34	27.35	27.6	0.354	Agilent
	C12	SYBR	Unkn-18	psaA	JREN34	27.85	27.6	0.354	Agilent
	C01	SYBR	Unkn-13	psaA	JREN41	25.46	24.86	0.849	Bio-rad
	C02	SYBR	Unkn-13	psaA	JREN41	24.26	24.86	0.849	Bio-rad
	C07	SYBR	Unkn-16	psaA	JREN27	22.86	22.76	0.141	Bio-rad
	C08	SYBR	Unkn-16	psaA	JREN27	22.66	22.76	0.141	Bio-rad
	C11	SYBR	Unkn-18	psaA	JREN30	23.06	22.61	0.636	Bio-rad
	C12	SYBR	Unkn-18	psaA	JREN30	22.16	22.61	0.636	Bio-rad
	D10	SYBR	Unkn-8	psbA	JREN34	22.36	22.72	0.388	Bio-rad
	D11	SYBR	Unkn-8	psbA	JREN34	23.13	22.72	0.388	Bio-rad
	D12	SYBR	Unkn-8	psbA	JREN34	22.67	22.72	0.388	Bio-rad
	D01	SYBR	Unkn-19	psbA	JREN41	22.3	22.42	0.17	Bio-rad
	D02	SYBR	Unkn-19	psbA	JREN41	22.54	22.42	0.17	Bio-rad
	D03	SYBR	Unkn-20	psbA	JREN31	24.03	23.69	0.481	Bio-rad
	D04	SYBR	Unkn-20	psbA	JREN31	23.35	23.69	0.481	Bio-rad
	D05	SYBR	Unkn-21	psbA	JREN35	21.52	21.22	0.424	Bio-rad
	D06	SYBR	Unkn-21	psbA	JREN35	20.92	21.22	0.424	Bio-rad
	D07	SYBR	Unkn-22	psbA	JREN27	21.98	21.85	0.184	Bio-rad
	D08	SYBR	Unkn-22	psbA	JREN27	21.72	21.85	0.184	Bio-rad
	D09	SYBR	Unkn-23	psbA	JREN45	21.13	21.36	0.325	Bio-rad
	D10	SYBR	Unkn-23	psbA	JREN45	21.59	21.36	0.325	Bio-rad
	D11	SYBR	Unkn-24	psbA	JREN30	24.07	23.76	0.438	Bio-rad
	D12	SYBR	Unkn-24	psbA	JREN30	23.45	23.76	0.438	Bio-rad
	D01	SYBR	Unkn-19	psbA	JREN51	24.99	24.86	0.191	Agilent
	D02	SYBR	Unkn-19	psbA	JREN51	24.72	24.86	0.191	Agilent
	D03	SYBR	Unkn-20	psbA	JREN39	23.24	23.28	0.042	Agilent
	D04	SYBR	Unkn-20	psbA	JREN39	23.3	23.28	0.042	Agilent
	D05	SYBR	Unkn-21	psbA	JREN36	24.4	24.37	0.05	Agilent
	D06	SYBR	Unkn-21	psbA	JREN36	24.33	24.37	0.05	Agilent
	D07	SYBR	Unkn-22	psbA	JREN43	19.46	19.71	0.354	Bio-rad
	D08	SYBR	Unkn-22	psbA	JREN43	19.96	19.71	0.354	Bio-rad
	D09	SYBR	Unkn-23	psbA	JREN40	20.27	20.56	0.41	Bio-rad
	D10	SYBR	Unkn-23	psbA	JREN40	20.85	20.56	0.41	Bio-rad
	B01	SYBR	Unkn-7	LCAP	JREN51	27.2	27.29	0.127	Bio-rad
	B02	SYBR	Unkn-7	LCAP	JREN51	27.38	27.29	0.127	Bio-rad
	B03	SYBR	Unkn-8	LCAP	JREN39	25.01	25.62	0.863	Bio-rad
	B04	SYBR	Unkn-8	LCAP	JREN39	26.23	25.62	0.863	Bio-rad
	B05	SYBR	Unkn-9	LCAP	JREN36	27.47	26.95	0.735	Bio-rad
	B06	SYBR	Unkn-9	LCAP	JREN36	26.43	26.95	0.735	Bio-rad
	B07	SYBR	Unkn-10	LCAP	JREN43	24.14	24.44	0.424	Bio-rad
	B08	SYBR	Unkn-10	LCAP	JREN43	24.74	24.44	0.424	Bio-rad
	B09	SYBR	Unkn-11	LCAP	JREN40	24.22	24.85	0.891	Bio-rad
	B10	SYBR	Unkn-11	LCAP	JREN40	25.48	24.85	0.891	Bio-rad
	B11	SYBR	Unkn-12	LCAP	JREN34	24.17	23.79	0.538	Bio-rad
	B12	SYBR	Unkn-12	LCAP	JREN34	23.41	23.79	0.538	Bio-rad
	A01	SYBR	Unkn-01	LCAP	JREN41	26.52	26.05	0.665	Bio-rad
	A02	SYBR	Unkn-01	LCAP	JREN41	25.58	26.05	0.665	Bio-rad
	A03	SYBR	Unkn-02	LCAP	JREN31	25.63	25.95	0.453	Bio-rad
	A04	SYBR	Unkn-02	LCAP	JREN31	26.27	25.95	0.453	Bio-rad
	A01	SYBR	Unkn-01	LCAP	JREN35	23.71	23.65	0.085	Bio-rad
	A02	SYBR	Unkn-01	LCAP	JREN35	23.59	23.65	0.085	Bio-rad
	A03	SYBR	Unkn-02	LCAP	JREN27	24.96	24.72	0.339	Bio-rad
	A04	SYBR	Unkn-02	LCAP	JREN27	24.48	24.72	0.339	Bio-rad
	A05	SYBR	Unkn-03	LCAP	JREN45	25.82	25.9	0.113	Bio-rad
	A06	SYBR	Unkn-03	LCAP	JREN45	25.98	25.9	0.113	Bio-rad
	A07	SYBR	Unkn-04	LCAP	JREN30	25.87	26.11	0.339	Bio-rad
	A08	SYBR	Unkn-04	LCAP	JREN30	26.35	26.11	0.339	Bio-rad
	F01	SYBR	Unkn-06	rps3	JREN51	26.42	26.43	0.004	Bio-rad
	F02	SYBR	Unkn-06	rps3	JREN51	26.43	26.43	0.004	Bio-rad
	C02	SYBR	Unkn-09	rps3	JREN39	25.2	25.13	0.1	Bio-rad
	C03	SYBR	Unkn-09	rps3	JREN39	25.06	25.13	0.1	Bio-rad
	F05	SYBR	Unkn-09	rps3	JREN36	24.71	24.74	0.465	Bio-rad
	F06	SYBR	Unkn-09	rps3	JREN36	24.78	24.74	0.465	Bio-rad
	C04	SYBR	Unkn-10	rps3	JREN43	24.23	24.26	0.053	Bio-rad
	C05	SYBR	Unkn-10	rps3	JREN43	24.23	24.26	0.053	Bio-rad
	C06	SYBR	Unkn-10	rps3	JREN43	24.33	24.26	0.053	Bio-rad
	F09	SYBR	Unkn-11	rps3	JREN40	23.04	23.05	0.021	Bio-rad
	F10	SYBR	Unkn-11	rps3	JREN40	23.07	23.05	0.021	Bio-rad
	C07	SYBR	Unkn-11	rps3	JREN34	24.31	24.3	0.03	Bio-rad
	C08	SYBR	Unkn-11	rps3	JREN34	24.32	24.3	0.03	Bio-rad
	C09	SYBR	Unkn-11	rps3	JREN34	24.26	24.3	0.03	Bio-rad
	E01	SYBR	Unkn-01	rps3	JREN41	25.71	25.52	0.277	Bio-rad
	E02	SYBR	Unkn-01	rps3	JREN41	25.32	25.52	0.277	Bio-rad
	E03	SYBR	Unkn-02	rps3	JREN31	26.2	26.27	0.09	Bio-rad
	E04	SYBR	Unkn-02	rps3	JREN31	26.33	26.27	0.09	Bio-rad
	E05	SYBR	Unkn-03	rps3	JREN35	23	22.83	0.251	Bio-rad
	E06	SYBR	Unkn-03	rps3	JREN35	22.65	22.83	0.251	Bio-rad
	E07	SYBR	Unkn-04	rps3	JREN27	24.27	24.23	0.058	Bio-rad
	E08	SYBR	Unkn-04	rps3	JREN27	24.19	24.23	0.058	Bio-rad
	E09	SYBR	Unkn-05	rps3	JREN45	26.57	26.63	0.083	Bio-rad
	E10	SYBR	Unkn-05	rps3	JREN45	26.68	26.63	0.083	Bio-rad
	B11	SYBR	Unkn-08	rps3	JREN30	26.43	26.31	0.11	Bio-rad
	B12	SYBR	Unkn-08	rps3	JREN30	26.23	26.31	0.11	Bio-rad
	H03	SYBR	Unkn-20	eRF3	JREN39	26.66	26.61	0.079	Bio-rad
	H04	SYBR	Unkn-20	eRF3	JREN39	26.55	26.61	0.079	Bio-rad
	H05	SYBR	Unkn-21	eRF3	JREN36	28.1	28.06	0.056	Bio-rad
	H06	SYBR	Unkn-21	eRF3	JREN36	28.02	28.06	0.056	Bio-rad
	G05	SYBR	Unkn-15	eRF3	JREN35	26.01	26.16	0.219	Bio-rad
	G06	SYBR	Unkn-15	eRF3	JREN35	26.32	26.16	0.219	Bio-rad
	G07	SYBR	Unkn-16	eRF3	JREN27	26.95	26.96	0.015	Bio-rad
	G08	SYBR	Unkn-16	eRF3	JREN27	26.97	26.96	0.015	Bio-rad
	A10	SYBR	Unkn-4	eRF3	JREN51	29.25	29.49	0.279	Bio-rad
	A11	SYBR	Unkn-4	eRF3	JREN51	29.44	29.49	0.279	Bio-rad
	B02	SYBR	Unkn-5	eRF3	JREN43	26.16	26.16	0.001	Bio-rad
	B03	SYBR	Unkn-5	eRF3	JREN43	26.16	26.16	0.001	Bio-rad
	B04	SYBR	Unkn-6	eRF3	JREN40	25.59	26.06	0.417	Bio-rad
	B05	SYBR	Unkn-6	eRF3	JREN40	26.38	26.06	0.417	Bio-rad
	B06	SYBR	Unkn-6	eRF3	JREN40	26.21	26.06	0.417	Bio-rad
	B07	SYBR	Unkn-7	eRF3	JREN34	26.51	26.64	0.181	Bio-rad
	B08	SYBR	Unkn-7	eRF3	JREN34	26.56	26.64	0.181	Bio-rad
	B09	SYBR	Unkn-7	eRF3	JREN34	26.84	26.64	0.181	Bio-rad
	A05	SYBR	Unkn-2	eRF3	JREN45	28.16	28.19	0.041	Bio-rad
	A06	SYBR	Unkn-2	eRF3	JREN45	28.22	28.19	0.041	Bio-rad
	A08	SYBR	Unkn-3	eRF3	JREN30	28.17	28.12	0.039	Bio-rad
	A09	SYBR	Unkn-3	eRF3	JREN30	28.1	28.12	0.039	Bio-rad
	G03	SYBR	Unkn-14	eRF3	JREN31	30.18	30.09	0.128	Bio-rad
	G04	SYBR	Unkn-14	eRF3	JREN31	30	30.09	0.128	Bio-rad
	G04	SYBR	Unkn-14	eRF3	JREN41	28.82	29.24	0.594	Bio-rad
	G05	SYBR	Unkn-14	eRF3	JREN41	29.66	29.24	0.594	Bio-rad
	D01	SYBR	NTC	cpcA		N/A	0	0	Bio-rad
	D02	SYBR	NTC	cpcA		N/A	0	0	Bio-rad
	D03	SYBR	NTC	LCAP		N/A	0	0	Bio-rad
	D04	SYBR	NTC	LCAP		N/A	0	0	Bio-rad
	D05	SYBR	NTC	psaA		N/A	0	0	Both
	D06	SYBR	NTC	psaA		N/A	0	0	Both
	D07	SYBR	NTC	psbA		N/A	0	0	Both
	D08	SYBR	NTC	psbA		N/A	0	0	Both
	D09	SYBR	NTC	cpeA		N/A	0	0	Both
	D10	SYBR	NTC	cpeA		N/A	0	0	Both
	D11	SYBR	NTC	petF		N/A	0	0	Both
	D12	SYBR	NTC	petF		N/A	0	0	Both
	E01	SYBR	NTC	rps3		N/A	0	0	Bio-rad
	E02	SYBR	NTC	rps3		N/A	0	0	Bio-rad
	E03	SYBR	NTC	eRF3		N/A	0	0	Bio-rad
	E04	SYBR	NTC	eRF3		N/A	0	0	Bio-rad
